# Supplementary material for: Arming oncolytic herpes simplex virus with CXCL-11, IL-12 and a single-chain antibody against PD-1 to enhance CAR-T cell therapy in pancreatic ductal adenocarcinoma
Source: Cell Death Dis. 2026 Apr 4;17(1):455. doi: 10.1038/s41419-026-08695-0 (PMC13184102; doi:10.1038/s41419-026-08695-0)
Supplement: Supplementary file 2 — Supplementary Table S1 [file 41419_2026_8695_MOESM2_ESM.xlsx]

## Sheet: Sheet1
Table S1. Primer sequences used in this study.
Gene	Species	Primer sequence (5'- to 3'-)		Amplicon
		Forward	Reverse
CCR1	Homo sapiens	TCCTGTTCACGCTTCCCTTC	ACCTGTCAATCGTCAGCAGG	147 bp
CCR2	Homo sapiens	AGAGGCATAGGGCAGTGAGA	TGTGAAAAAGGCTTCTGAACTTCT	243 bp
CCR3	Homo sapiens	CTGTTAAGAGCACACAAGCCA	GCAGGCCCACGTCATCATAG	109 bp
CCR4	Homo sapiens	CCATCCAGGCCACAGAAACT	TGCGTGTAAGATGAGCTGGG	193 bp
CCR5	Homo sapiens	ACTCTTGGGATGACGCACTG	TGCAGAAGCGTTTGGCAATG	115 bp
CCR6	Homo sapiens	GAACCCTGTGCTCTACGCTT	CGCATTGTCGTTATCTGCGG	175 bp
CCR7	Homo sapiens	GGCTCAAGACCATGACCGAT	AAAGTGGACACCGAAGACCC	122 bp
CCR8	Homo sapiens	CAGTGGGTGTTTGGGACTGT	CCTTTAGGGCATACACGGCA	139 bp
CCR9	Homo sapiens	TGGCTGATGACTATGGCTCTG	AACACGAGCCAGTACAAGGG	139 bp
CCR10	Homo sapiens	CAGGTTTCCTGGGGCCATTA	GGAGACACTGGGTTGGAAGG	123 bp
CXCR1	Homo sapiens	CCCTGGATGCCACTGAGATT	GATGACGTGCCAAGAACTCC	147 bp
CXCR2	Homo sapiens	AGTTACAGCTCTACCCTGCCC	ATCACGAGGGAGTTTCCCAG	140 bp
CXCR3	Homo sapiens	TGGCGGGGACAGTTATAGGA	AACCTCGGCGTCATTTAGCA	158 bp
CXCR4	Homo sapiens	TCCATTCCTTTGCCTCTTTTGC	ATCCATTGCCCACAATGCCA	181 bp
CXCR5	Homo sapiens	TGAACTACCCGCTAACGCTG	GGAAGGTCTCCGTGGAACTG	267 bp
CXCR6	Homo sapiens	GCAAGCCAAGAGGATGACCT	GTGTCATCTGGGTGGCAAGA	173 bp
ACTB	Homo sapiens
Ccr1	Mus musculus	AGTAAGCAACTGGACCTGGC	CTTCCAGAACCGTTCACCCA	105 bp
Ccr2	Mus musculus	CCTCAGTTCATCCACGGCAT	AGGGAGTAGAGTGGAGGCAG	170 bp
Ccr3	Mus musculus	CTGGTGTTCATCATCGGCCT	TGGCCAAAACCCCACTCATT	182 bp
Ccr4	Mus musculus	GACTACGCCATCCAGGCTAC	CCCGGCATGTTCTGAAGAGT	124 bp
Ccr5	Mus musculus	ACTGCTGCCTAAACCCTGTC	ATGTTCTCCTGTGGATCGGG	173 bp
Ccr6	Mus musculus	TGGCAGTGTGGTTCATCTCC	GTGGCTCACAGACATCACGA	93 bp
Ccr7	Mus musculus	AAGAGGCTCAAGACCATGACG	GGACTTGGCTTCGCTGTAGG	105 bp
Ccr8	Mus musculus	CTTGTTTGTGCTGGGCCTTC	GGCCAGAGACCACCTTACAC	203 bp
Ccr9	Mus musculus	GCAGGCTGTTGACGCTTATG	CCTTCGGAATCTCTCGCCAA	151 bp
Ccr10	Mus musculus	ATGTCCAGGCTTTCAGTCGG	GAGGTGGGAGATCGGGTAGT	130 bp
Cxcr1	Mus musculus	AATGCTGCCCACTGGAGATTA	AGCATCACCAGCGAGTTTCC	126 bp
Cxcr2	Mus musculus	GGGTCGTACTGCGTATCCTG	AGACAAGGACGACAGCGAAG	156 bp
Cxcr3	Mus musculus	AATGCCACCCATTGCCAGTA	TAGCTCGAAAACGCCTCTGG	166 bp
Cxcr4	Mus musculus	CCGGTACCTCGCTATTGTCC	CTATCGGGGTAAAGGCGGTC	195 bp
Cxcr5	Mus musculus	GGACATGGGCTCCATCACATA	CGGTGCCTCTCCAGGATTAC	225 bp
Cxcr6	Mus musculus	GCCTATGCAGGCACCTATGA	CCACTGTGATGCAGGTGAGA	115 bp
Actb	Mus musculus	GCACAGCTTCTTTGCAGCTC	CCACGATGGAGGGGAATACA	161 bp
